# Supplementary material for: Rheological and Mechanical Properties of Thermoresponsive Methylcellulose/Calcium Phosphate-Based Injectable Bone Substitutes
Source: Materials (Basel). 2018 Apr 14;11(4):604. doi: 10.3390/ma11040604 (PMC5951488; doi:10.3390/ma11040604)
Supplement: Supplementary file 1 [file materials-11-00604-s001.zip]

Archive with 7 entries (7 files):
- Supplementary data-Calcium phosphate-based injectable bone substitutes.docx
- FigureS1.tif
- FigureS3.png
- S2 (a).mp4
- S2 (b).mp4
- S2 (c).mp4
- S2 (d).mp4
